# Supplementary material for: Bridging Traditional Wisdom and Evidence-Based Pharmaceutics: Comprehensive Specification and Biological Activity of the Wannachawee Recipe for Psoriasis
Source: Plants (Basel). 2026 Apr 28;15(9):1344. doi: 10.3390/plants15091344 (PMC13165126; doi:10.3390/plants15091344)
Supplement: Supplementary file 1 [file plants-15-01344-s001.zip]

Archive with 1 entries (1 files):
- plants-4239524-supplementary.pdf
